# Supplementary material for: The Human 2-Cys Peroxiredoxins form Widespread, Cysteine-Dependent- and Isoform-Specific Protein-Protein Interactions
Source: Antioxidants (Basel). 2021 Apr 20;10(4):627. doi: 10.3390/antiox10040627 (PMC8073576; doi:10.3390/antiox10040627)
Supplement: Supplementary file 1 [file antioxidants-10-00627-s001.zip]

Archive with 2 entries (2 files):
- antioxidants-1173803-supplementary.pdf
- AllSupplTables.pdf
